# Supplementary material for: Accuracy of the lower third molar radiographic imaging to estimate age among Ugandan young people
Source: BMC Res Notes. 2019 Oct 11;12:652. doi: 10.1186/s13104-019-4686-1 (PMC6788087; doi:10.1186/s13104-019-4686-1)
Supplement: Supplementary file 1 — Additional file 1. Reference data of Ugandan young people_de-identified. This data file presents age, sex and Demirjian’s classification of the lower third molar among Ugandan young people. The data was used to obtain reference values of dental age. [file 13104_2019_4686_MOESM1_ESM.xls]

## Sheet: Sheet1
No.	UID	Age	Tooth#48	Tooth#38
1	396	11	B
2	1433	11	C
3	2100	11	C
4	279	16	C
5	325	12	C
6	15	16	D
7	138	14	E
8	173	16	F
9	1315	18	F
10	1147	15	H
11	1298	17	H
12	1277	19	H
13	1321	20	H
14	1231	22	H
15	2113	20	H
16	234	21	H
17	1430	10		A
18	1428	11	A	A
19	1200	10	B	B
20	1347	10	B	B
21	1429	10	B	B
22	1436	11	B	B
23	1328	12	B	B
24	1374	12	B	B
25	392	10	B	B
26	339	10	B	B
27	344	10	B	B
28	349	10	B	B
29	1241	14	C	B
30	2125	10	C	B
31	343	11	C	B
32	1300	13		C
33	115	15	B	C
34	34	10	B	C
35	348	10	B	C
36	342	11	B	C
37	319	12	B	C
38	1346	10	C	C
39	1344	10	C	C
40	1349	10	C	C
41	1408	10	C	C
42	1426	10	C	C
43	1427	10	C	C
44	1431	10	C	C
45	12	11	C	C
46	1143	11	C	C
47	1317	11	C	C
48	1345	11	C	C
49	1351	11	C	C
50	1211	11	C	C
51	1236	11	C	C
52	1424	11	C	C
53	1434	11	C	C
54	1435	11	C	C
55	130	12	C	C
56	153	12	C	C
57	1102	12	C	C
58	1112	12	C	C
59	1365	12	C	C
60	1391	12	C	C
61	1407	12	C	C
62	1221	12	C	C
63	1322	12	C	C
64	1359	12	C	C
65	155	12	C	C
66	1109	13	C	C
67	1230	13	C	C
68	1238	13	C	C
69	1423	13	C	C
70	1415	14	C	C
71	112	14	C	C
72	298	10	C	C
73	2176	10	C	C
74	2207	10	C	C
75	2211	10	C	C
76	281	10	C	C
77	282	10	C	C
78	2106	10	C	C
79	2166	10	C	C
80	2209	10	C	C
81	2175	11	C	C
82	238	11	C	C
83	253	11	C	C
84	2121	11	C	C
85	2174	11	C	C
86	294	12	C	C
87	2108	12	C	C
88	236	12	C	C
89	2102	12	C	C
90	2111	14	C	C
91	2122	14	C	C
92	351	10	C	C
93	390	11	C	C
94	399	11	C	C
95	3100	11	C	C
96	340	11	C	C
97	341	11	C	C
98	345	11	C	C
99	347	11	C	C
100	355	12	C	C
101	314	12	C	C
102	315	12	C	C
103	329	12	C	C
104	330	12	C	C
105	318	13	C	C
106	327	13	C	C
107	359	14	C	C
108	366	14	C	C
109	377	14	C	C
110	381	14	C	C
111	321	14	C	C
112	346	17	C	C
113	1354	10	D	C
114	185	12	D	C
115	1310	15	D	C
116	242	12	D	C
117	1350	10	C	D
118	1432	10	D	D
119	1353	10	D	D
120	162	11	D	D
121	1204	11	D	D
122	1303	11	D	D
123	1352	11	D	D
124	1372	11	D	D
125	1386	11	D	D
126	1148	12	D	D
127	1271	12	D	D
128	1284	12	D	D
129	1404	12	D	D
130	1247	12	D	D
131	1363	12	D	D
132	1392	12	D	D
133	163	12	D	D
134	186	12	D	D
135	110	13	D	D
136	141	13	D	D
137	179	13	D	D
138	1107	13	D	D
139	1261	13	D	D
140	1282	13	D	D
141	1222	13	D	D
142	1371	13	D	D
143	164	13	D	D
144	176	13	D	D
145	1	13	D	D
146	1192	14	D	D
147	1327	14	D	D
148	133	14	D	D
149	18	15	D	D
150	1115	16	D	D
151	1266	16	D	D
152	182	16	D	D
153	2173	10	D	D
154	2210	10	D	D
155	221	11	D	D
156	217	11	D	D
157	210	12	D	D
158	2203	12	D	D
159	2800	13	D	D
160	2164	13	D	D
161	241	14	D	D
162	280	14	D	D
163	2133	14	D	D
164	225	14	D	D
165	288	14	D	D
166	2165	14	D	D
167	384	11	D	D
168	391	11	D	D
169	322	12	D	D
170	326	12	D	D
171	336	13	D	D
172	371	14	D	D
173	1337	12	E	D
174	1401	13	E	D
175	1422	13	E	D
176	369	14	E	D
177	311	15	E	D
178	317	16	E	D
179	2208	10	D	E
180	1150	11	E	E
181	117	12	E	E
182	1235	12	E	E
183	1387	12	E	E
184	161	12	E	E
185	175	12	E	E
186	126	13	E	E
187	1398	13	E	E
188	1244	13	E	E
189	1339	13	E	E
190	1370	13	E	E
191	189	13	E	E
192	120	14	E	E
193	127	14	E	E
194	140	14	E	E
195	1281	14	E	E
196	1334	14	E	E
197	193	14	E	E
198	1123	15	E	E
199	1275	15	E	E
200	1405	15	E	E
201	1100	15	E	E
202	177	16	E	E
203	1110	16	E	E
204	119	16	E	E
205	1142	16	E	E
206	1233	17	E	E
207	11	17	E	E
208	211	12	E	E
209	2150	12	E	E
210	2180	12	E	E
211	265	12	E	E
212	27	13	E	E
213	2163	13	E	E
214	271	13	E	E
215	2119	13	E	E
216	2129	13	E	E
217	2162	13	E	E
218	2115	14	E	E
219	2120	14	E	E
220	2136	14	E	E
221	213	14	E	E
222	215	14	E	E
223	218	15	E	E
224	2183	16	E	E
225	297	17	E	E
226	2116	17	E	E
227	365	13	E	E
228	33	13	E	E
229	310	13	E	E
230	313	13	E	E
231	376	14	E	E
232	37	14	E	E
233	335	14	E	E
234	370	15	E	E
235	383	15	E	E
236	38	15	E	E
237	488	16	E	E
238	4154	16	E	E
239	2117	14	F	E
240	32	12	F	E
241	1260	13	E	F
242	1294	15	E	F
243	154	10	F	F
244	145	14	F	F
245	1156	14	F	F
246	1228	14	F	F
247	1153	14	F	F
248	1173	14	F	F
249	14	15	F	F
250	118	15	F	F
251	128	15	F	F
252	168	15	F	F
253	178	15	F	F
254	1268	15	F	F
255	1318	15	F	F
256	1373	15	F	F
257	1396	15	F	F
258	192	15	F	F
259	1383	16	F	F
260	159	16	F	F
261	190	16	F	F
262	1178	16	F	F
263	1341	17	F	F
264	1168	17	F	F
265	1184	17	F	F
266	1191	18	F	F
267	2139	12	F	F
268	2105	13	F	F
269	2109	13	F	F
270	26	14	F	F
271	222	14	F	F
272	272	14	F	F
273	255	15	F	F
274	2104	15	F	F
275	2153	15	F	F
276	2202	15	F	F
277	2159	16	F	F
278	2201	16	F	F
279	29	17	F	F
280	360	14	F	F
281	378	14	F	F
282	386	14	F	F
283	39	14	F	F
284	31	15	F	F
285	323	15	F	F
286	36	16	F	F
287	337	16	F	F
288	324	17	F	F
289	312	18	F	F
290	479	16	F	F
291	4142	16	F	F
292	4152	16	F	F
293	449	18	F	F
294	4193	18	F	F
295	51719	20	F	F
296	170	15	G	F
297	1124	16	G	F
298	1283	17	G	F
299	1296	17	G	F
300	1390	17	G	F
301	1232	17	G	F
302	16	18	G	F
303	172	18	G	F
304	1314	22		G
305	1263	18	F	G
306	4198	16	F	G
307	4180	18	F	G
308	157	15	G	G
309	19	16	G	G
310	165	16	G	G
311	184	16	G	G
312	1246	16	G	G
313	123	17	G	G
314	1219	17	G	G
315	1293	17	G	G
316	1326	17	G	G
317	1358	17	G	G
318	1255	17	G	G
319	1377	17	G	G
320	1139	18	G	G
321	1267	18	G	G
322	1393	18	G	G
323	1367	18	G	G
324	1189	19	G	G
325	1273	19	G	G
326	1291	19	G	G
327	1309	19	G	G
328	1208	19	G	G
329	1252	19	G	G
330	1181	19	G	G
331	1272	20	G	G
332	1375	20	G	G
333	1379	20	G	G
334	1101	20	G	G
335	1172	20	G	G
336	1186	20	G	G
337	1320	21	G	G
338	1406	21	G	G
339	21	16	G	G
340	232	16	G	G
341	2169	16	G	G
342	2199	16	G	G
343	247	17	G	G
344	264	17	G	G
345	284	17	G	G
346	292	17	G	G
347	2112	17	G	G
348	257	18	G	G
349	2140	18	G	G
350	2126	19	G	G
351	2152	19	G	G
352	2177	19	G	G
353	28	19	G	G
354	256	19	G	G
355	2118	20	G	G
356	2170	20	G	G
357	223	21	G	G
358	277	21	G	G
359	362	17	G	G
360	328	17	G	G
361	331	17	G	G
362	334	17	G	G
363	382	18	G	G
364	357	19	G	G
365	364	19	G	G
366	35	19	G	G
367	333	19	G	G
368	316	20	G	G
369	4199	18	G	G
370	4206	18	G	G
371	4209	18	G	G
372	4225	18	G	G
373	496	18	G	G
374	4167	18	G	G
375	4229	18	G	G
376	4130	19	G	G
377	4191	19	G	G
378	51713	20	G	G
379	51717	20	G	G
380	51736	20	G	G
381	51796	20	G	G
382	51693	20	G	G
383	51699	20	G	G
384	51700	20	G	G
385	51701	20	G	G
386	51706	20	G	G
387	51644	21	G	G
388	51691	21	G	G
389	51692	21	G	G
390	181	16	H	G
391	180	18	H	G
392	1301	21	H	G
393	229	17	H	G
394	4190	19	H	G
395	274	22		G
396	1418	19		G
397	132	22		H
398	246	21		H
399	252	22		H
400	169	19	G	H
401	1210	19	G	H
402	167	21	G	H
403	1145	21	G	H
404	332	21	G	H
405	1264	15	H	H
406	1378	16	H	H
407	147	17	H	H
408	1376	17	H	H
409	122	18	H	H
410	125	18	H	H
411	1217	18	H	H
412	1333	18	H	H
413	1209	18	H	H
414	1325	18	H	H
415	114	19	H	H
416	1329	19	H	H
417	1212	19	H	H
418	1250	19	H	H
419	1355	19	H	H
420	1132	20	H	H
421	1251	20	H	H
422	1289	20	H	H
423	1302	20	H	H
424	1364	20	H	H
425	1227	20	H	H
426	1254	20	H	H
427	183	20	H	H
428	1137	20	H	H
429	1140	20	H	H
430	191	21	H	H
431	197	21	H	H
432	1105	21	H	H
433	1111	21	H	H
434	1117	21	H	H
435	1215	21	H	H
436	1220	21	H	H
437	1319	21	H	H
438	1332	21	H	H
439	1357	21	H	H
440	1366	21	H	H
441	174	21	H	H
442	1126	21	H	H
443	146	22	H	H
444	150	22	H	H
445	152	22	H	H
446	1167	22	H	H
447	1180	22	H	H
448	1214	22	H	H
449	1265	22	H	H
450	1280	22	H	H
451	1305	22	H	H
452	1416	22	H	H
453	1417	22	H	H
454	1226	22	H	H
455	1237	22	H	H
456	1258	22	H	H
457	1381	22	H	H
458	142	22	H	H
459	1127	22	H	H
460	1134	22	H	H
461	1179	22	H	H
462	2138	16	H	H
463	228	17	H	H
464	2167	17	H	H
465	2178	17	H	H
466	2187	17	H	H
467	2186	17	H	H
468	214	18	H	H
469	2155	18	H	H
470	235	18	H	H
471	2179	18	H	H
472	212	19	H	H
473	2154	19	H	H
474	2185	20	H	H
475	244	20	H	H
476	251	21	H	H
477	2130	21	H	H
478	2160	21	H	H
479	237	21	H	H
480	254	21	H	H
481	278	21	H	H
482	240	22	H	H
483	248	22	H	H
484	2101	22	H	H
485	2197	22	H	H
486	267	22	H	H
487	293	22	H	H
488	2193	22	H	H
489	356	18	H	H
490	368	21	H	H
491	320	22	H	H
492	4220	18	H	H
493	4231	18	H	H
494	4173	19	H	H
495	4197	19	H	H
496	4230	19	H	H
497	51716	20	H	H
498	51718	20	H	H
499	51724	20	H	H
500	51748	20	H	H
501	51752	20	H	H
502	51711	20	H	H
503	51637	21	H	H
504	51640	21	H	H
505	51674	21	H	H
506	51679	21	H	H
507	51696	21	H	H
508	51698	21	H	H
509	51703	21	H	H
510	57	22	H	H
511	525	22	H	H
512	559	22	H	H
513	5114	22	H	H
514	5120	22	H	H
515	5253	22	H	H
516	5502	22	H	H
517	51301	22	H	H
518	1195	22		H
519	194	10	A
520	1225	18	G
