# Supplementary material for: Accuracy of the lower third molar radiographic imaging to estimate age among Ugandan young people
Source: BMC Res Notes. 2019 Oct 11;12:652. doi: 10.1186/s13104-019-4686-1 (PMC6788087; doi:10.1186/s13104-019-4686-1)
Supplement: Supplementary file 2 — Additional file 2. Test data of Ugandan young people_de-identified. This data file presents age, sex and Demirjian’s classification of the lower third molar among Ugandan young people. This data was used to test the accuracy of the reference values of dental age obtained using Demirjian’s classification of the lower third molar. [file 13104_2019_4686_MOESM2_ESM.xls]

## Sheet: Sheet1
No.	UID	Age	Tooth#48	Tooth#38
1	223	14	E	E
2	248	14	F	F
3	719	14	F	F
4	821	14	C	C
5	896	14	E	E
6	969	14	E	E
7	973	14	E	E
8	1008	14	E	E
9	1057	14	F	F
10	1072	14	F	F
11	604	15	E	F
12	648	15	E	E
13	649	15	F	F
14	660	15	E	E
15	683	15	E	E
16	1058	15	F	F
17	1262	15	E	E
18	1064	16	D	D
19	1071	16	F	F
20	1076	16	E	F
21	1231	16	G	G
22	1243	16	E	E
23	1268	16	E	E
24	1281	16	F	F
25	1306	16	E	E
26	1372	16	G	F
27	1391	16	E	E
28	1394	16	G	G
29	1402	16	F	F
30	1423	16	F	F
31	1649	16	F	F
32	1658	16	E	E
33	1074	17	F	F
34	1087	17	F	F
35	1220	17	F	F
36	1260	17	G	G
37	1266	17	E	E
38	1297	17	G	F
39	1411	17	G	G
40	1472	17	G	G
41	1473	17	F	F
42	1607	17	F	F
43	1620	17	G	G
44	361	18	H	H
45	372	18	H	H
46	382	18	G	G
47	409	18	G	G
48	413	18	F	F
49	432	18	F	F
50	437	18	F	F
51	443	18	H	H
52	448	18	G	H
53	451	18	G	G
54	731	18	G	G
55	733	18	G	G
56	738	18	F	F
57	752	18	G	G
58	1030	18	G	G
59	1060	18	G	G
60	1222	18	F	F
61	1224	18	H	H
62	450	19	G	G
63	452	19	G	G
64	725	19	G	G
65	735	19	H	H
66	1263	19	G	G
67	1401	19	G	G
68	1629	19	G	G
69	1714	19	H	H
70	1722	19	G	G
71	1732	19	F	F
72	1786	19	G	G
73	1789	19	G	G
74	1802	19	H	H
75	1814	19	G	G
76	1815	19	G	G
77	1819	19	G	G
78	480	20	H	H
79	499	20	H	H
80	1221	20	G	G
81	1636	20	G	G
82	1643	20	G	G
83	1673	20	H	H
84	1720	21	H	H
85	1738	21	H	H
86	1740	21	H	G
87	1749	21	G	G
88	1758	21	G	G
89	1759	21	G	G
90	1763	21	H	H
91	1767	21	H	H
92	1770	21	G	G
93	1794	21	H	H
94	1801	21	H	H
95	1804	21	H	H
96	1	22	H	H
97	1664	22	G	H
98	1671	22	G	G
99	1678	22	H	H
100	1723	22	H	H
101	1730	22	H	H
102	1737	22	H	H
103	1746	22	H	H
104	1747	22	H	H
105	1750	22	H	H
106	1751	22	H	H
107	1753	22	H	H
108	1777	22	H	H
109	1779	22	H	H
110	665	14	D	D
111	892	14	F	F
112	903	14	D	E
113	953	14	E	E
114	1055	14	F	E
115	1056	14	F	F
116	1144	14	F	F
117	1210	14	E	E
118	1252	14	E	E
119	1275	14	E	E
120	1305	14	E	E
121	1362	14	D	D
122	1419	14	E	E
123	539	15	E	E
124	612	15	F	F
125	754	15	F	F
126	1105	15	E	E
127	1272	15	E	E
128	1278	15	E	E
129	1294	15	F	F
130	1300	15	G	F
131	1432	15	F	F
132	1480	15	G	G
133	1610	15	E	E
134	575	16	E	E
135	611	16	F	F
136	629	16	E	F
137	1068	16	F	F
138	1077	16	F	F
139	1223	16	F	F
140	1226	16	G	G
141	1256	16	G	G
142	1259	16	F	F
143	1284	16	F	F
144	440	17	G	G
145	441	17	E	F
146	468	17	G	G
147	483	17	F	E
148	490	17	G	G
149	786	17	F	F
150	1070	17	F	F
151	1092	17	G	G
152	1153	17	G	G
153	1237	17	F	F
154	1293	17	G	G
155	1363	17	F	F
156	1413	17	F	F
157	1415	17	F	F
158	1416	17	G	G
159	1421	17	G	G
160	705	18	F	F
161	708	18	G	G
162	728	18	F	F
163	732	18	G	G
164	739	18	G	G
165	740	18	G	G
166	741	18	G	G
167	742	18	G	G
168	743	18	H	H
169	749	18	E	E
170	750	18	F	F
171	791	18	E	E
172	793	18	F	F
173	802	18	E	E
174	806	18	F	F
175	809	18	E	E
176	811	18	F	F
177	1387	18	F	F
178	427	19	G	G
179	693	19	H	H
180	704	19	F	F
181	730	19	F	F
182	734	19	H	H
183	747	19	G	G
184	789	19	G	G
185	1465	19	G	G
186	1638	19	G	G
187	1639	19	G	G
188	1641	19	G	G
189	1681	19	G	H
190	1683	19	G	G
191	1694	19	G	G
192	1774	19	G	H
193	1788	19	G	G
194	1792	19	G	G
195	123	20	G	G
196	255	20	H	H
197	275	20	H	H
198	280	20	H	H
199	282	20	H	H
200	396	20	H	H
201	423	20	G	G
202	426	20	H	H
203	428	20	G	G
204	692	20	H	H
205	724	20	H	H
206	746	20	G	G
207	1156	20	G	G
208	1667	20	H	H
209	1677	20	G	G
210	1682	20	H	H
211	1685	20	H	H
212	1688	20	G	H
213	1809	20	H	H
214	34	21	H	H
215	60	21	H	H
216	76	21	H	H
217	122	21	H	H
218	125	21	H	H
219	126	21	H	H
220	137	21	H	H
221	250	21	H	H
222	277	21	H	H
223	429	21	H	H
224	455	21	G	G
225	1287	21	H	H
226	1645	22	H	H
227	1676	22	H	H
228	1680	22	H	H
229	1689	22	H	H
230	1708	22	H	H
231	1725	22	H	H
232	1727	22	H	H
233	1787	22	H	H
234	1816	22	H	H
235	93	10	A	A
236	94	10	C	C
237	95	10	C	C
238	97	10	C	C
239	107	10	B	B
240	108	10	D	D
241	113	10	C	C
242	53	10	C	C
243	160	10	D	D
244	161	10	C	B
245	177	10	D	D
246	201	10	D	D
247	202	10	C	C
248	203	10	C	C
249	102	11	C	C
250	103	11	C	C
251	104	11	C	C
252	105	11	B	B
253	106	11	D	D
254	109	11	C	C
255	110	11	C	C
256	112	11	C	C
257	50	11		B
258	52	11	C	C
259	54	11	C	C
260	36	11	C	C
261	157	11	D	D
262	198	11	C	C
263	199	11	D	D
264	205	11	C	C
265	61	12	E	E
266	72	12	D	D
267	75	12	C	C
268	79	12	D	C
269	88	12	C	C
270	87	12	E	E
271	96	12	E	E
272	104	12		A
273	128	12	C	C
274	149	12	C	C
275	151	12	D	C
276	165	12	E	E
277	174	12	E	E
278	190	12	D	D
279	67	13	C	C
280	85	13	D	D
281	87	13	E	E
282	89	13		C
283	94	13	D	D
284	103	13	D	D
285	119	13	E	E
286	125	13	D	D
287	152	13	E	E
288	158	13	G	G
289	166	13	C	C
290	196	13	D	D
291	266	10	C	C
292	16	10	B	B
293	18	10	B	B
294	22	10	C	C
295	45	10	C	C
296	71	10	B	B
297	82	10	C	C
298	97	10	B	B
299	98	10	B	B
300	113	10	B	B
301	146	10	D	D
302	162	10	D	D
303	179	10	B	B
304	203	10		B
305	241	10	C	C
306	36	11	C	C
307	39	11	D	D
308	40	11	D	D
309	103	11	C	C
310	118	11	D	D
311	119	11	C	C
312	124	11	C	C
313	156	11	C
314	161	11	C	C
315	168	11	C	C
316	24	12	C	C
317	50	12	D	D
318	89	12	D	D
319	129	12	E	E
320	166	12	C	C
321	175	12	C	C
322	176	12		C
323	202	12	F	F
324	210	12	E	E
325	224	12	C	C
326	235	12	C	C
327	237	12	D	D
328	3	13	C	C
329	33	13	E	E
330	55	13	F	F
331	76	13	C	C
332	91	13	D	D
333	109	13	E	E
334	164	13	D	D
335	165	13	D	D
336	170	13	C	C
337	184	13	D	D
338	201	13	E	E
339	205	13	D	D
340	30	14		E
341	34	14	E	E
342	44	14	F	F
343	69	14	D	D
344	72	14	E	F
345	105	14	E	E
346	111	14	B	B
347	149	14	G	G
348	177	14	D	D
349	181	14	E	D
350	238	14	F	F
351	20	15	F	F
352	42	15	F	F
353	47	15	F	F
354	61	15	F	F
355	70	15	F	F
356	81	15	G	G
357	93	15	F	F
358	100	15	F	F
359	132	15	F	F
360	150	15	E	F
361	189	15	F	F
362	204	15	F	F
363	19	16	E	E
364	43	16	F	F
365	58	16	G	G
366	211	16		F
367	23	17	F	F
368	27	17	G	G
369	120	17	G	G
370	155	17	G	G
371	29	18	F	G
372	48	18	G	G
373	46	19	H	H
374	77	19	H	H
375	123	19	G	G
376	134	19	F	G
377	151	19	E
378	171	19	G	G
379	216	19	H	H
380	226	19	G	G
381	239	19	H	H
382	94	20	H	H
383	222	20	H	H
384	223	20	G	G
385	26	10	B	B
386	37	10	B	B
387	59	10	C	C
388	63	10	A
389	68	10	B	B
390	73	10	C	C
391	131	10	B	B
392	160	10	B	B
393	17	11	B	B
394	31	11	C	C
395	66	11	C	C
396	108	11	B	B
397	125	11	B	B
398	135	11	C	C
399	207	11	D	D
400	212	11	E	E
401	218	11	B	B
402	233	11	C	C
403	10	12	E	E
404	60	12	D	D
405	74	12	C	C
406	78	12	E	E
407	80	12	F	F
408	86	12	F	F
409	107	12	D	D
410	117	12	B	B
411	122	12	C	C
412	153	12	C	C
413	159	12	C	C
414	172	12	D	D
415	174	12	C	C
416	185	12	E	E
417	213	12	C	C
418	236	12	E	E
419	21	13	E	E
420	25	13	D	D
421	53	13	C	C
422	56	13	E	E
423	57	13	C	C
424	85	13	D	D
425	138	13	C	C
426	144	13	C	C
427	182	13	C	D
428	188	13	D	D
429	192	13	D	D
430	232	13	C	C
431	7	14	E	E
432	12	14	C	C
433	13	14	E	E
434	32	14	E	E
435	64	14	E	E
436	83	14	E	E
437	84	14	F	F
438	106	14	E	E
439	137	14	E	F
440	15	15	G	G
441	54	15	E	E
442	65	15	F	F
443	67	15	F	F
444	114	15	E	E
445	136	15	E	E
446	145	15	F	F
447	196	15	F	F
448	208	15	E	E
449	215	15	G	G
450	228	15	E	E
451	4	16	F	F
452	28	16	E	E
453	35	16	F	F
454	51	16	E	E
455	52	16	E	E
456	115	16	G	G
457	126	16	E	F
458	148	16	E	E
459	221	16	G	G
460	227	16	F	F
461	242	16	G	G
462	9	17	G	G
463	62	18	G	G
464	90	18	H	H
465	92	18	H	H
466	95	18	G	G
467	104	18	G	G
468	112	18	F	F
469	128	18	H
470	140	18	H	H
471	195	18	G	G
472	240	18	F
473	75	20	H	H
474	87	20	H	H
475	186	20	G	G
476	187	20	H	H
477	219	20	G	G
478	158	17	G	G
479	163	17	F	F
480	169	17	G	G
481	178	17	H	H
482	183	17	H	H
483	200	17	F	F
484	110	17	H	H
485	147	17	G	G
486	214	17	G	H
487	217	17	G	G
488	234	17	F	F
489	243	17	F	F
490	400	16	G	G
491	128	16	G	G
492	7	17	F	F
493	60	17	F	E
494	306	17	F	F
495	340	17	F	E
496	384	17	F	F
497	413	17	F	F
498	95	17	F	F
499	137	17	F	F
500	189	17	F	F
501	161	17	E	E
